# Supplementary material for: A Mixed Methods Exploration of Young Women’s Agency and Mental Health during COVID-19 in Low-Income Communities in Mumbai, India
Source: Int J Environ Res Public Health. 2024 Jul 31;21(8):1007. doi: 10.3390/ijerph21081007 (PMC11354834; doi:10.3390/ijerph21081007)
Supplement: Supplementary file 1 [file ijerph-21-01007-s001.zip]

Archive with 1 entries (1 files):
- ijerph-3062345-supplementary.pdf
